# Supplementary material for: Return of non-ACMG recommended incidental genetic findings to pediatric patients: considerations and opportunities from experiences in genomic sequencing
Source: Genome Med. 2022 Nov 21;14:131. doi: 10.1186/s13073-022-01139-2 (PMC9682742; doi:10.1186/s13073-022-01139-2)
Supplement: Supplementary file 1 — Additional file 1: Table S1. Incidental genetic findings identified across four study sites conducting genomic testing for pediatric patients (expanded version of Table 1). [file 13073_2022_1139_MOESM1_ESM.xlsx]

## Sheet: Supplemental Table 1
Supplemental Table 1. Incidental genetic findings identified across four study sites conducting genomic testing for pediatric patients (expanded version of Table 2).
Patient ID	Study	Age	Sex	Indication for testing	Gene	Chr-pos-ref-alt (GRCh38)	HGVS nomenclature	Variant effect	gnomAD allele frequency (v3.1.2)	Zygosity	Disease association (MIM)	Mode of inheritance	Variant origin	Disease age of onset	Penetrance estimate	Actionability	Outcome/Challenges	ACMG-AMP classification (variant level)	ClinVar VCV	ClinVar SCV	PMIDs:	ACMG-AMP evidence codes:
1	SouthSeq	14 days	male	FTT, renal cyst, developmental hip dysplasia, PFO, retrognathia, possible intracardiac tumors	ABCD1	chrX-153743055-C-T	NM_000033.4:c.1849C>T	p.Arg617Cys	absent	hemi	Adrenoleukodystrophy (300100)	XLR	Maternal	Chilhood to adulthood	Complete (PMID: 20301491)	Cord blood or bone marrow transplant; Corticosteriods	Post RoR testing revealed increased VLCFA levels suggestive of adrenoleukodystrophy diagnosis; empowered family and clinicians for additional testing/clinical management	Pathogenic	VCV000011313	SCV001482532.1	PMIDs: 20301491, 22889154, 23566833, 31227335, 11330045, 20799350, 20799350	PS4, PM1, PM2, PP2, PP3, PP5
2	COAGS	4 years	male	Dysmorphic features, pseudoform cleft lip, coloboma	ANLN	chr7-36411062-C-T	NM_018685.5:c.1291C>T	p.Arg431Cys	3.28e-05	het	Focal segmental glomerulosclerosis type 8 (616032)	AD	not tested	Childhood to adulthood	Near complete (PMID: 28242845)	ACE inhibitor; ARB; diuretic medications; cortocosteroids; lifestyle modifications	Referred to nephrogenetics clinic for further evaluation. Appointment has not yet occurred	Pathogenic	VCV000156221	SCV002575013.1	PMIDs: 28242845, 24676636, 34819827	PS3, PP1_Strong, PP3
3	COAGS	3 years	female	Hydrocephalus, VSD, cleft palate, DD	ATM	chr11-108335105-T-C	NM_000051.4:c.8147T>C	p.Val2716Ala	4.59e-05	het	Breast cancer susceptibility (114480); Ataxia-telangiectasia (208900)	AD; AR	not tested	Adulthood	Incomplete; Low (6-33%, age-dependent; PMID: 27112364)	Surgery, radiation; PARP inhibitors	Mother requested appointment for cancer genetic counseling and testing, as there is a family history of a maternal grandmother with breast cancer in her 40s. Mother did not keep the appointment and attempt to reschedule were unsuccessful	Likely pathogenic	VCV000142700	SCV002575016.1	PMIDs: 27112364, 11805335, 19535770, 16864838, 21965147	AD: PS3_Moderate, PS4_Moderate, PM2, PP3; AR: PS3_Moderate, PM3_Strong, PM2, PP3
4	COAGS	8 years	male	Hirschprung disease, ID, obesity	ATM	chr11-108250866-CAA-C	NM_000051.4:c.1402_1403del	p.Lys468fs	3.28e-05	het	Breast cancer susceptibility (114480); Ataxia-telangiectasia (208900)	AD; AR	not tested	Adulthood	Incomplete; Low (6-33%, age-dependent; PMID: 27112364)	Surgery, radiation; PARP inhibitors	At RoR discussed NCCN guidelines for screening in adulthood. Offered maternal testing for the variant (father not available), but mother declined. There is no family history of cancer in either side of family	Pathogenic	VCV000140889	SCV002575017.1	PMIDs: 27112364, 9792409, 12552559, 20308662, 22649200, 23322442, 24733792, 25892863, 26094658, 27433846, 30322717, 31815095	AD: PVS1, PS3_Moderate, PS4_Moderate; AR: PVS1, PS3_Moderate, PM3_VeryStrong, PM2
5	KidsCanSeq	8 years	male	Medulloblastoma	ATM	chr11-108365104-TTGAC-T	NM_000051.4:c.8876_8879del	p.Asp2959fs	absent	het	Breast cancer susceptibility (114480); Ataxia-telangiectasia (208900)	AD; AR	Paternal	Adulthood	Incomplete; Low (6-33%, age-dependent; PMID: 27112364)	Surgery, radiation; PARP inhibitors	Returned as a primary finding due to nature of study design (see methods); Tumor type has no known association with ATM. Given that there was no paternal family history of cancer, no screening was initiated for proband	Pathogenic	VCV000189140	SCV002571100.1	PMIDs: 27112364, 12815592, 27664052	PVS1, PS4, PM2
6	SouthSeq	19 days	male	VACTERL related features	CACNA1A	chr19-13255217-G-A	NM_001127222.2:c.4633C>T	p.Arg1545Ter	absent	het	Episodic ataxia type 2 (108500); Epileptic encephalopathy 42 (617106)	AD	Paternal*	Childhood through adulthood; Birth or early infancy	Incomplete (PMID: 30142438)	Medication; ketogenic or modified Atkins diet; avoid stressors, caffeine, cigarettes, alcohol	Post RoR revealed father exhibited symptoms that overlap features reported for CACNA1A- and PMP22-related disorders; Father declined referral to neurology	Pathogenic	VCV000008507	SCV001190491.1	PMIDs: 30142438, 10408533, 29062094, 29482223, 29883219, 11723274	PVS1, PS4_Moderate, PM2, PP5
6	SouthSeq	19 days	male	VACTERL related features	PMP22, others	chr17-14208437-15538864	GRCh38/hg38 17p12(14208437-15538864)x1	17p12 deletion	absent	het	Hereditary neuropathy (162500)	AD	Paternal*	Childhood through adolescence	Complete (PMID: 20301566)	PT, OT, surgery	-	Pathogenic	VCV000983175	SCV001441118.1	PMIDs: 20301566, 25217958	2A (+1.0), 4L (+0.15)
7	COAGS	5 months	female	Failure to thrive, macroglossia, central and obstructive apnea	CHEK2	chr22-28695868-AG-A	NM_007194.4:c.1100del	p.Thr367fs	0.0017	het	Cancer predisposition (114480, 114500, 176807)	AD	not tested	Adulthood	Low (2.4-23.6%, age-dependent; PMID: 34377931)	Monitor; surgery; PARP inhibitors	Mother requested testing for the CHEK2 variant and is negative. Father later reported additional cancer family history that was not initially disclosed at first visit or at initial RoR. He met with genetic counseling, ordered commercial CHEK2 testing, but later cancelled the order due to out-of-pocket cost. He was then provided with information about low/no-cost commercial testing, but it is uncl…	Pathogenic	VCV000128042	SCV002575018.1	PMIDs: 34377931, 18172190, 10617473, 23329222, 23415889, 22058428, 26332814, 24723567, 29146883	PVS1, PS4, PS3_Supporting
8	P3EGS	Prenatal	female	Fetal heart defect	CHEK2	chr22-28725278-G-A	NM_007194.4:c.409C>T	p.Arg137Ter	1.31e-05	het	Cancer predisposition (114480, 114500, 176807)	AD	Maternal	Adulthood	Incomplete; Low (2.4-23.6%, age-dependent; PMID: 34377931)	Monitor; surgery; PARP inhibitors	Mother referred to genetics; lost to follow up	Pathogenic	VCV000240727	SCV001167572.1	PMIDs: 34377931	PVS1, PM2, PP5
9	COAGS	4 years	female	DD, esotropia, periventricular heterotopia	SLC3A1	chr2-44312754-G-T	NM_000341.4:c.1500+1G>T	c.1500+1G>T	2.69e-05	het	Cystinuria (220100)	AD; AR	not tested	Childhood to adulthood	Incomplete (PMID: 21255007)	Extracorporeal shock wave lithotripsy; ureteroscopy; percutaneous nephrolithotomy	Discussed signs and symptoms of the condition at results and will clinically monitor; No family history of symptoms	Pathogenic	VCV000284275	SCV002575019.1	PMIDs: 21255007, 8731106, 11748844	PVS1, PM2, PM3_Strong
10	P3EGS	14 months	female	Tracheoesophageal fistula, tethered cord, hypoplastic thumb, microcephaly, small size	COL4A5	chrX-108655431-G-T	NM_033380.3:c.3347G>T	p.Gly1116Val	absent	het	Alport syndrome (301050)	XLD	Paternal*	Infancy to adulthood	Near complete (PMID: 20301386)	ACE inhibitor or ARB medicines; diuretics; limit sodium in diet; kidney transplant	This variant was not originally formally reported out to the family due to the incidental nature of the finding. However, it was later determined that the father of the proband has a personal history of Alport syndrome and therefore the study requested that the lab look at Alport-associated genes. It was determined that the proband harbored a pathogenic variant in COL4A5 associated with X-linked …	Pathogenic	VCV000024621	SCV002583544.1	PMIDs: 20301386, 20378821,7695699, 8218237, 19344236	PS3, PS4, PM2, PP1_Moderate, PP3, PP5
11	SouthSeq	3 days	male	Subcutaneous mass suggestive of lipoma, lymph node or resolving hematoma; maternal family history of having "bumps all over the skin, sometimes painful"	FLCN	chr17-17214306-17215462	GRCh38/hg38 17p11.2(17214306-17215462)x1	17p11.2 deletion	absent	het	Birt-Hogg-Dube syndrome (135150)	AD	Paternal	Adulthood	Near complete (PMID: 20301695)	Screen renal, parotid gland and thryoid gland; colonoscopy; nephron-sparing surgery	Originally returned as a primary finding; post RoR, event was clinically validated and determined to be paternally inherited; ultimately classified as an incidental finding. Clinicians are deferring BHD management/surveillance until adulthood	Likely pathogenic	VCV000983190	SCV001441133.1	PMIDs: 20301695, 15852235	2E(+0.90)
12	P3EGS	17 months	female	Bilateral thumb hypoplasia with family history of Cavanagh syndrome	HFE	chr6-26092913-G-A	NM_000410.4:c.845G>A	p.Cys282Tyr	0.037	het	Hemochromatosis (235200)	AR	Biparental	Adulthood	Incomplete; low (PMID: 20301613)	Therapeutic phlebotomy	Parents had difficulty understanding the implications of this unanticipated result and the timing as any effects due to pathogenic variants in HFE are not anticipated until adult life	Pathogenic	VCV000000009	SCV002576300.1	PMIDs: 20301613, 11040194, 23953397, 9162021, 9356458, 25850353, 25277871, 24401005, 23953397, 26365338, 32153640, 11478530, 19159930, 18199861, 20471131	PS3, PS4, PM3, PP3
12	P3EGS	17 months	female	Bilateral thumb hypoplasia with family history of Cavanagh syndrome	HFE	chr6-26090951-C-G	NM_000410.4:c.187C>G	p.His63Asp	0.101	het	Hemochromatosis (235200)	AR		Adulthood	Incomplete; low (PMID: 20301613)	Therapeutic phlebotomy	--	Pathogenic	VCV000000010	SCV002576301.1	PMIDs: 20301613, 11040194, 9162021, 9356458, 25850353, 25277871, 26365338, 11478530, 19159930	PS3, PS4, PM3, PP3
13	COAGS	5 years	male	DD, epilepsy, autism	HMBS	chr11-119089991-C-T	NM_000190.4:c.346C>T	p.Arg116Trp	6.57e-06	het	Acute Intermittent Porphyria (176000)	AD	Maternal*	Adolescent to adulthood	Incomplete (PMID: 22101681)	blood transfusion; Givosiran; liver transplant	Obtained screening urine studies for the patient (pending at specialty lab). Mother requested genetic testing and is positive and referred to GI specialist in porphyria. At RoR discussion, mother endorsed symptoms of porphyria and years of GI scopes/studies which have been non-diagnostic	Pathogenic	VCV000001445	SCV002575020.1	PMIDs: 22101681, 29360981, 9281416, 14757946, 23815679, 19656453, 27507172, 8096492	PS4, PS3_Moderate, PM2_Supporting, PP1_Strong, PP3
14	COAGS	15 years	male	Tremor, autism, hypernasal speech, congenital heart defect	HOXB13	chr17-48728343-C-T	NM_006361.6:c.251G>A	p.Gly84Glu	0.00147	het	Hereditary prostate cancer (610997)	AD	not tested	Adulthood	Incomplete (PMID: 32923906)	Observation; surgery; radiation; systemic and hormone therapies; thermal ablation	Mother reported that she shared copies of the child's report with both maternal and paternal relatives as it is unknown if/from whom the variant was inherited	Pathogenic	VCV000128031	SCV002575021.1	PMIDs: 32923906, 22781434, 32830201	PS4, PP1_Strong, PP3
15	P3EGS	3 years	female	ID/NDD	MC4R	chr18-60371544-A-T	NM_005912.3:c.806T>A	p.Ile269Asn	0.000105	het	Obesity (BMIQ20) (818406)	AD; AR	Paternal*	Infancy	Near complete; 40-80%, age dependent; PMID: 18559663	Serotonin and norepinephrine reuptake inhibitors (SNRIs); appetite suppressants	Paternal family members exhibit obesity	Pathogenic	VCV000036486	SCV002576299.1	PMIDs: 18559663, 32534219, 18801902, 24276017, 25332687, 19091795, 31841602, 12646665, 30811542	PS4, PS3, PP1, PP3
16	COAGS	6 years	male	DD, failure to thrive, dysmorphic features	MFN2	chr1-12009641-C-T	NM_014874.4:c.2119C>T	p.Arg707Trp	0.000269	het	Charcot-Marie-Tooth disease axonal type 2A2A (609260); Charcot-Marie-Tooth disease, axonal, type 2A2B (617087)	AD; AR	not tested	Childhood to adulthood; Infancy/early childhood	Near complete (PMID: 20530328)	No disease-modifying teratments; managed with braces, wheelchair	Discussed signs and symptoms of the condition at RoR and will clinically monitor. No family history of symptoms	Likely pathogenic	VCV000002280	SCV002575022.1	PMIDs: 34377931, 26085578, 20008656, 20350294, 24126688	AD: PS3_Moderate, PS4_Moderate, PP1, PP3; AR: PS3_Moderate, PM3_Strong, PP1, PP3
17	COAGS	18 years	female	DD/NDD, short stature, hirsutism, dsymorphic features	MITF	chr3-69964940-G-A	NM_001354604.2:c.1273G>A	p.Glu425Lys	0.00157	het	Susceptibility to cutaneous malignant melanoma 8 (614456)	AD	not tested	Adulthood	Incomplete (PMID: 22080950)	Surgery, immunotherapy, radiation, limb perfusion, chemotherapy	Discussed surveillance and skin protection at RoR. No family history of melanoma	Likely Pathogenic (Risk Variant)	VCV000029792	SCV002575023.1	PMIDs: 24290354, 31768316, 22012259, 33051548, 32830201, 23167872, 25803691, 27473757	PS4, PS3_Moderate, PP1_Moderate, PP3
18	SouthSeq	25 days	female	IUGR, congenital microcephaly, congenital hearing loss, cardiomyopathy, thrombocytopenia, intraabdominal abcess, mid jejunal necrosis/perforation	PRRT2	chr16-29813694-G-GC	NM_145239.3:c.649dup	p.Arg217Pfs	1.47e-4 (found in a low complexity region; variant annotation or quality dubious)	het	Episodic kinesigenic dyskinesia 1 (128200); Benign familial infantile seizures 2 (605751)	AD	Unknown	Childhood through adolescence	Incomplete/near complete; 60-90% (PMID: 22875091)	Anticonvulsants	Donor egg; parents did not want findings placed in the EHR but encouraged to share with infant's health care providers; Patient is followed in Neurodevelopmental Clinic and Early Steps	Pathogenic	VCV000065758	SCV001192520.1	PMIDs: 22875091, 29334453, 22623405, 22399141, 26598493, 22101681, 23180180, 23182655, 22877996	PVS1, PM1, PP1, PP5
19	SouthSeq	24 days	male	Cardiac and urogenital anomalies	SCN4A	chr17-63941918-A-G	NM_000334.4:c.4364T>C	p.Ile1455Thr	1.9e-05	het	Paramyotonia congenita (168300)	AD	Paternal*	Infancy to early childhood	Near complete (PMID: 1654742)	sodium channel blockers, anticonvulsants	Post RoR, revealed father exhibited symptoms that overlap features reported for SCN4A-related condition and was excited to learn of why he has stiffness regularly	Pathogenic	VCV000932430	SCV001787136.1	PMIDs: 1654742, 28024841	PS3, PS4_Moderate, PM1, PM2, PP1S, PP3, PP5
20	COAGS	9 months	male	Dysmorphic features, dysphagia, hip dysplasia	SLC6A5	chr11-20601134-C-A	NM_004211.5:c.9C>A	p.Cys3Ter	1.9e-05	het	Hyperekplexia type 3 (614618)	AD; AR	not tested	Newborn to infancy	Incomplete (PMID: 16751771)	Sedatives; anticonvulsants; anxiolytics	Family reported no history of symptoms of the condition	Likely Pathogenic	VCV000449100	SCV002575014.1	PMIDs: 16751771	PVS1, PM2
21	COAGS	5 years	male	Cutis verticis gyrata, bifid uvula, autism-like behaviors	SLC7A9	chr19-32864261-C-T	NM_014270.5:c.313G>A	p.Gly105Arg	0.00019	het	Cystinuria (220100)	AD; AR	not tested	Childhood to adulthood	Near complete (PMID: 12239244)	Extracorporeal shock wave lithotripsy; ureteroscopy; percutaneous nephrolithotomy	Post RoR, reported family history of multiple people with kidney stones. Alerted pediatrician to monitor if symptoms arise	Pathogenic	VCV000005781	SCV002575015.1	PMIDs: 12239244, 11157794, 25296721, 28717662	AD: PS3, PS4, PP3; AR: PS3, PM3_VeryStrong, PP3
M, male; F, female; VACTERL, vertebral defects, anal atresia, cardiac defects, tracheoesophageal fistula, renal anomalies, and limb abnormalities; ID/NDD, intellectual disability, neurodevelopmental delay; VSD, ventricular septal defect; FTT, failure to thrive; AD, autosomal dominant; AR, autosomal recessive; XLD, X-linked dominant; XLR, X-linked recessive; ND, not determined; Mat, maternal; Pat,…
